# Supplementary material for: Nature exposure reduces self-reported pain: a systematic review and meta-analysis
Source: Nat Ment Health. 2026 Jan 6;4(1):165–80. doi: 10.1038/s44220-025-00569-2 (PMC12789040; doi:10.1038/s44220-025-00569-2)
Supplement: Supplementary file 3 — Source code for recreating Fig. 2. [file 44220_2025_569_MOESM3_ESM.r]

#####
## This is the code for re-creating Figure 2
## Note that the figure was post-processed in Inkscape to include Risk of Bias indicators and to reformat names and labels.
#####

####
# load packages
####
library(readr)
library(metafor)
library(clubSandwich)

####
# load data
####

# set your home directory
home_dir = "YOURDIRECTORY"

#define file paths
source_path = file.path(home_dir, "Steininger_Source_data.csv")

# load data
full_smd = as.data.frame(read_delim(source_path, col_names = TRUE, delim = ",", show_col_types = FALSE))

####
# calculate model
####

V = vcalc(vi=vi, 
          cluster = study_id, 
          subgroup = subgroup, 
          type = type, 
          time1 = time1, 
          time2 = time2, 
          grp1 = grp1, 
          grp2 = grp2, 
          w1 = n_c, 
          w2 = n_e, 
          rho = 0.5, 
          phi = 0.9, 
          data = full_smd)

lvl3 = rma.mv(yi, 
              V, 
              random = ~ 1 | study_id/es_id, 
              data = full_smd)

lvl3_rob = robust(lvl3, 
                  cluster=study_id, 
                  clubSandwich = TRUE)

####
# create forest plot
####

forest(lvl3_rob, 
       order = "obs", 
       addpred = TRUE, 
       shade = "zebra",
       at = seq(-1.5,4, by=1),
       slab = full_smd$effect_id,
       xlim = c(-3,4.5),
       showweights=TRUE)
