# Supplementary material for: Nature exposure reduces self-reported pain: a systematic review and meta-analysis
Source: Nat Ment Health. 2026 Jan 6;4(1):165–80. doi: 10.1038/s44220-025-00569-2 (PMC12789040; doi:10.1038/s44220-025-00569-2)
Supplement: Supplementary file 4 — Source code for recreating Fig. 3. [file 44220_2025_569_MOESM4_ESM.r]

#####
## This is the code for re-creating Figure 3
#####

####
# load packages
####
library(readr)
library(metafor)
library(clubSandwich)
library(orchaRd)
library(dplyr)
library(ggplot2)

####
# load data
####

# set your home directory
home_dir = "YOURDIRECTORY"

#define file paths
source_path = file.path(home_dir, "Steininger_Source_data.csv")

# load data
full_smd = as.data.frame(read_delim(source_path, col_names = TRUE, delim = ",", show_col_types = FALSE))

####
# calculate models
####
V = vcalc(vi=vi, 
          cluster = study_id, 
          subgroup = subgroup, 
          type = type, 
          time1 = time1, 
          time2 = time2, 
          grp1 = grp1, 
          grp2 = grp2, 
          w1 = n_c, 
          w2 = n_e, 
          rho = 0.5, 
          phi = 0.9, 
          data = full_smd)

###
# context
###
lvl3_context = rma.mv(yi ~ context, 
                      V, 
                      random = ~ 1 | study_id/es_id, 
                      data = full_smd)

lvl3_context_rob = robust(lvl3_context, cluster=study_id, clubSandwich = TRUE)

###
# interactive
###
lvl3_interactive = rma.mv(yi ~ inter, 
                          V, 
                          random = ~ 1 | study_id/es_id, 
                          data = full_smd)

lvl3_interactive_rob = robust(lvl3_interactive, cluster=study_id, clubSandwich = TRUE)

###
# immersive
###
immers_smd = dplyr::filter(full_smd, immer != "outdoors")

Vimmers = vcalc(vi = vi, 
                cluster = study_id, 
                subgroup = subgroup, 
                type = type, 
                time1 = time1, 
                time2 = time2, 
                grp1 = grp1, 
                grp2 = grp2, 
                w1 = n_c, 
                w2 = n_e, 
                rho = 0.5, 
                phi = 0.9, 
                data = immers_smd)

lvl3_immers = rma.mv(yi ~ immer, 
                     Vimmers, 
                     random = ~ 1 | study_id/es_id, 
                     data = immers_smd)

lvl3_immers_rob = robust(lvl3_immers, cluster=study_id, clubSandwich = TRUE)

###
# control
###
lvl3_control = rma.mv(yi ~ control, 
                      V, 
                      random = ~ 1 | study_id/es_id, 
                      data = full_smd)

lvl3_control_rob = robust(lvl3_control, cluster=study_id, clubSandwich = TRUE)

###
# design
###
lvl3_design = rma.mv(yi ~ design, 
                     V, 
                     random = ~ 1 | study_id/es_id, 
                     data = full_smd)

lvl3_design_rob = robust(lvl3_design, cluster=study_id, clubSandwich = TRUE)

###
# outcome
###
lvl3_outcome = rma.mv(yi ~ outcome, 
                      V, 
                      random = ~ 1 | study_id/es_id, 
                      data = full_smd)

lvl3_outcome_rob = robust(lvl3_outcome, cluster=study_id, clubSandwich = TRUE)

###
# purity
###
lvl3_pure = rma.mv(yi ~ pure, 
                   V, 
                   random = ~ 1 | study_id/es_id, 
                   data = full_smd)

lvl3_pure_rob = robust(lvl3_pure, cluster=study_id, clubSandwich = TRUE)

###
# risk of bias
###
lvl3_bias = rma.mv(yi ~ overall, 
                   V, 
                   random = ~ 1 | study_id/es_id, 
                   data = full_smd)

lvl3_bias_rob = robust(lvl3_bias, cluster=study_id, clubSandwich = TRUE)


####
# create panels of figure 3
####

###
# panel a
###

# Context
orchaRd::orchard_plot(lvl3_context_rob, mod="context", group = "study_id", xlab = "Standardised Mean Difference (SMD)", transfm = "none", cb = TRUE, g = TRUE, twig.size = 0.5, trunk.size = 1, tree.order = c("Experimental","Medical")) + labs(x = "Context")

# Interactivity
orchaRd::orchard_plot(lvl3_interactive_rob, mod="inter", group = "study_id", xlab = "Standardised Mean Difference (SMD)", transfm = "none", cb = TRUE, g = TRUE, twig.size = 0.5, trunk.size = 1, tree.order = c("Passive attending", "Active attending", "Active navigation", "Active manipulation")) + labs(x = "Interactivity")

# Immersiveness
orchaRd::orchard_plot(lvl3_immers_rob, mod="immer", group = "study_id", xlab = "Standardised Mean Difference (SMD)", transfm = "none", cb = TRUE, g = TRUE, twig.size = 0.5, trunk.size = 1, tree.order = c("One", "Two", "Three")) + labs(x = "Immersiveness")

# Type of Control
orchaRd::orchard_plot(lvl3_control_rob, mod="control", group = "study_id", xlab = "Standardised Mean Difference (SMD)", transfm = "none", cb = TRUE, g = TRUE, twig.size = 0.5, trunk.size = 1, tree.order = c("Matched", "Non-matched")) + labs(x = "Type of control")

###
# panel b
###

# Study design

orchaRd::orchard_plot(lvl3_design_rob, mod="design", group = "study_id", xlab = "Standardised Mean Difference (SMD)", transfm = "none", cb = TRUE, g = TRUE, twig.size = 0.5, trunk.size = 1, tree.order = c("Between", "Within", "Pre-post")) + labs(x = "Design")

# Type of outcome
orchaRd::orchard_plot(lvl3_outcome_rob, mod="outcome", group = "study_id", xlab = "Standardised Mean Difference (SMD)", transfm = "none", cb = TRUE, g = TRUE, twig.size = 0.5, trunk.size = 1, tree.order = c("Tretol", "Scale")) + labs(x = "Outcome")

# Purity
orchaRd::orchard_plot(lvl3_pure_rob, mod="pure", group = "study_id", xlab = "Standardised Mean Difference (SMD)", transfm = "none", cb = TRUE, g = TRUE, twig.size = 0.5, trunk.size = 1, tree.order = c("Non-confounded", "Confounded")) + labs(x = "Purity")

# Risk of Bias
orchaRd::orchard_plot(lvl3_bias_rob, mod="overall", group = "study_id", xlab = "Standardised Mean Difference (SMD)", transfm = "none", cb = TRUE, g = TRUE, twig.size = 0.5, trunk.size = 1, tree.order = c("Some concern", "High concern")) + labs(x = "Overall bias")
