# Supplementary material for: Nature exposure reduces self-reported pain: a systematic review and meta-analysis
Source: Nat Ment Health. 2026 Jan 6;4(1):165–80. doi: 10.1038/s44220-025-00569-2 (PMC12789040; doi:10.1038/s44220-025-00569-2)
Supplement: Supplementary file 5 — Source code for recreating Fig. 4. [file 44220_2025_569_MOESM5_ESM.r]

#####
## This is the code for re-creating Figure 4
#####

####
# load packages
####
library(readr)
library(metafor)
library(clubSandwich)

####
# load data
####

# set your home directory
home_dir = "YOURDIRECTORY"

#define file paths
source_path = file.path(home_dir, "Steininger_Source_data.csv")

# load data
full_smd = as.data.frame(read_delim(source_path, col_names = TRUE, delim = ",", show_col_types = FALSE))

####
# create funnel plot
####
funnel(full_smd$yi, 
       full_smd$vi, 
       yaxis = "seinv",
       ylim = c(seq(.00001,16, by=2.5)), 
       xlim = c(-2, 4), 
       las = 1,
       refline = 0,
       level = c(.1, .05, .01),
       shade = c("white", "gray55", "gray75"),
       back = "gray90",
       legend = list(cex = 0.8)
)
