# Supplementary material for: Nature exposure reduces self-reported pain: a systematic review and meta-analysis
Source: Nat Ment Health. 2026 Jan 6;4(1):165–80. doi: 10.1038/s44220-025-00569-2 (PMC12789040; doi:10.1038/s44220-025-00569-2)
Supplement: Supplementary file 6 — Source code for recreating Supplementary Fig. 1. [file 44220_2025_569_MOESM6_ESM.r]

#####
## This is the code for re-creating Supplementary Figure 1
## Note that the figure was post-processed in Inkscape to include Risk of Bias indicators and to reformat names and labels.
#####

####
# load packages
####
library(readr)
library(metafor)
library(clubSandwich)

####
# load data
####

# set your home directory
home_dir = "YOURDIRECTORY"

#define file paths
source_path = file.path(home_dir, "Steininger_Source_data.csv")

# load data
full_smd = as.data.frame(read_delim(source_path, col_names = TRUE, delim = ",", show_col_types = FALSE))

####
# calculate model
####

V = vcalc(vi=vi, 
          cluster = study_id, 
          subgroup = subgroup, 
          type = type, 
          time1 = time1, 
          time2 = time2, 
          grp1 = grp1, 
          grp2 = grp2, 
          w1 = n_c, 
          w2 = n_e, 
          rho = 0.5, 
          phi = 0.9, 
          data = full_smd)

lvl3 = rma.mv(yi, 
              V, 
              random = ~ 1 | study_id/es_id, 
              data = full_smd)

lvl3_rob = robust(lvl3, 
                  cluster=study_id, 
                  clubSandwich = TRUE)

####
# create forest plot
####

# Aggregate data considering hierarchical structure
dat = escalc(measure="SMD", 
             yi=yi, 
             vi=vi, 
             data=full_smd)
agg = aggregate(dat, cluster=study_id, V=vcov(lvl3_rob, type="obs"), addk=TRUE)

## Define labels for studies
agg$effid = c("Miller et al., 1992",	"Lembo et al., 1998",	"Tse et al., 2002a",	"Tse et al., 2002b",	"Diette et al., 2003",	"Hoffman et al., 2004",	"Lee et al., 2004",	"Hoffman et al., 2007",	"Furman et al., 2009",	"Nikolajsen et al., 2009",	"Lechtzin et al., 2010",	"Maani et al., 2011",	"Garza Villareal et al., 2012",	"de Tommaso et al., 2013",	"Saadatmand et al., 2015",	"Ebrahimi et al., 2017",	"McSherry et al., 2017",	"Yildirim et al., 2017",	"Emami et al., 2018",	"Nielsen et al., 2018",	"Schmidt et al., 2018",	"Soltani et al., 2018",	"Tanja Dijkstra et al., 2018",	"Farzaneh et al., 2019",	"Mohammad et al., 2019",	"Colloca et al., 2020",	"Czub et al., 2020",	"Lier et al., 2020",	"Araújo et al., 2021",	"Basak et al., 2021",	"Cakir et al., 2021",	"Deo et al., 2021",	"Dings et al., 2021",	"Karaman et al., 2021",	"Li et al., 2021",	"Luczak et al., 2021",	"Melcer et al., 2021",	"Momenyan et al., 2021",	"Verzwyvelt et al., 2021, VR",	"Fouks et al., 2022",	"Genc et al., 2022",	"Ketsuwan et al., 2022",	"Liu et al., 2022",	"Perdue et al., 2022",	"Yesilot et al., 2022",	"Abbasnia et al., 2023",	"Bi et al., 2023",	"Cakir & Evirgen, 2023",	"Demirci et al., 2023",	"Girishan Prabhu et al., 2023",	"Gullo et al., 2023",	"Li et al., 2023",	"Morris et al., 2023",	"Pelazas Hernández et al., 2023",	"Perenic et al., 2023",	"Sewell et al., 2023",	"Singh et al., 2023",	"Sooriyaghandan et al., 2023",	"Yamashita et al., 2023",	"Yilmaz et al., 2023",	"Girishan Prabhu et al., 2024",	"Gungormus et al., 2024")

## Perform meta-analysis using aggregated data
res = rma(yi, 
          vi, 
          method="EE", 
          data=agg, 
          digits=3, 
          slab=effid)

## Draw forest plot
forest = forest(res, 
                mlab = "", 
                addpred=FALSE, 
                header="Study", 
                studylab="Sample", 
                ilab=ki, 
                ilab.xpos=-2.7, 
                cex=.89, 
                order="obs",
                shade = "zebra",
                xlim=c(-5.5,7), 
                at=seq(-2, 4, by = 0.5), 
                showweights=TRUE)

# Extract the prediction interval for the main effect
pred = predict(lvl3_rob)
overall_pred_low = pred$pi.lb
overall_pred_high = pred$pi.ub

# Add a horizontal line for the overall prediction interval
pred_interval_height = res$k + 0.5
segments(x0 = overall_pred_low, 
         x1 = overall_pred_high, 
         y0 = res$k - 63, 
         y1 = res$k - 63, 
         col = "darkgrey", 
         lwd = 2, 
         lty = 2)

# Add text annotation
text(-2.7, res$k+2, "Estimates", cex=.89, font=1.5)  
text(5, res$k+2, "Weight", cex=.89, font=1.5, pos = 4)  
text(-5.5, -1, pos=4, cex=0.75, bquote(paste(
  "Multilevel Model (Q = ", .(fmtx(lvl3_rob$QE, digits=2)),
  ", df = ", .(lvl3_rob$k - lvl3_rob$p), ", ",
  .(fmtp(lvl3_rob$QEp, digits=3, pname="p", add0=TRUE, sep=TRUE, equal=TRUE)),
  #"; ", I^2, " = ", .(fmtx(res$I2, digits=1))
  , ")"
)))
