# Supplementary material for: Nature exposure reduces self-reported pain: a systematic review and meta-analysis
Source: Nat Ment Health. 2026 Jan 6;4(1):165–80. doi: 10.1038/s44220-025-00569-2 (PMC12789040; doi:10.1038/s44220-025-00569-2)
Supplement: Supplementary file 7 — Source code for recreating Supplementary Fig. 2. [file 44220_2025_569_MOESM7_ESM.r]

#####
## This is the code for re-creating Supplementary Figure 2
#####

####
# load packages
####
library(readr)
library(metafor)
library(clubSandwich)
library(dplyr)
library(ggplot2)

####
# load data
####

# set your home directory
home_dir = "YOURDIRECTORY"

#define file paths
source_path = file.path(home_dir, "Steininger_Source_data.csv")

# load data
full_smd = as.data.frame(read_delim(source_path, col_names = TRUE, delim = ",", show_col_types = FALSE))

####
# calculate model
####

V = vcalc(vi=vi, 
          cluster = study_id, 
          subgroup = subgroup, 
          type = type, 
          time1 = time1, 
          time2 = time2, 
          grp1 = grp1, 
          grp2 = grp2, 
          w1 = n_c, 
          w2 = n_e, 
          rho = 0.5, 
          phi = 0.9, 
          data = full_smd)

lvl3 = rma.mv(yi, 
              V, 
              random = ~ 1 | study_id/es_id, 
              data = full_smd)

lvl3_rob = robust(lvl3, 
                  cluster=study_id, 
                  clubSandwich = TRUE)

###
# CI based outliers
###

# Estimate overall CI for multilevel model & extract CIs from model output
full_smd$upperci = full_smd$yi + 1.96 * sqrt(full_smd$vi)
full_smd$lowerci = full_smd$yi - 1.96 * sqrt(full_smd$vi)

# Identify outliers
full_smd$outlier_ci = full_smd$upperci < lvl3$ci.lb | full_smd$lowerci > lvl3$ci.ub

# Exclude outliers
out_ci_smd = dplyr::filter(full_smd, outlier_ci == FALSE)

# Re-estimate Variance-Covariance Matrix
Vout_ci = vcalc(vi=vi, 
                cluster = study_id, 
                subgroup = subgroup, 
                type = type, 
                time1 = time1, 
                time2 = time2, 
                grp1=grp1, 
                grp2=grp2, 
                w1=n_c, 
                w2=n_e, 
                rho=0.5, 
                phi=0.9, 
                data = out_ci_smd)

# Re-estimate multilevel model
lvl3_out_ci = rma.mv(yi, Vout_ci, random = ~ 1 | study_id/es_id, data = out_ci_smd)
lvl3_out_ci_rob = robust(lvl3_out_ci, cluster=study_id, clubSandwich = TRUE)

###
# stud residuals
###

resid = rstudent(lvl3)

# Identify Outliers
full_smd$outlier_stud = resid$z > 1.96 | resid$z < -1.96 

# Exclude outliers
out_stud_smd = filter(full_smd, outlier_stud == FALSE)

# Re-estimate Variance-Covariance Matrix
Vout_stud = vcalc(vi=vi, 
                  cluster = study_id, 
                  subgroup = subgroup, 
                  type = type, 
                  time1 = time1, 
                  time2 = time2, 
                  grp1=grp1, 
                  grp2=grp2, 
                  w1=n_c, 
                  w2=n_e, 
                  rho=0.5, 
                  phi=0.9, 
                  data = out_stud_smd)

# Re-estimate multilevel model
lvl3_out_stud = rma.mv(yi, Vout_stud, random = ~ 1 | study_id/es_id, data = out_stud_smd)
lvl3_out_stud_rob = robust(lvl3_out_stud, cluster=study_id, clubSandwich = TRUE)

###
# Cooks distance and dfbetas
###

# Cook's Distance
cd_lvl3 = cooks.distance(lvl3, cluster = study_id)

# DFBETAS
db_lvl3 = as.data.frame(dfbetas(lvl3, cluster = study_id))
which(db_lvl3 > 2/sqrt(62) | db_lvl3 < -1*(2/sqrt(62)))

# Identify influential studies
# Note: All studies identified via DFBETAs (10, 24, 25, 29, 34, 60) are also identified using Cook's distance
inf_studies = which(cd_lvl3 > 1/length(cd_lvl3))

# Exclude influential cases
inf_smd = filter(full_smd, !study_id %in% inf_studies)

# Re-estimate Variance-Covariance Matrix
Vinf = vcalc(vi=vi, 
             cluster = study_id, 
             subgroup = subgroup, 
             type = type, 
             time1 = time1, 
             time2 = time2, 
             grp1=grp1, 
             grp2=grp2, 
             w1=n_c, 
             w2=n_e, 
             rho=0.5, 
             phi=0.9, 
             data = inf_smd)

# Re-estimate multilevel model
lvl3_inf = rma.mv(yi, Vinf, random = ~ 1 | study_id/es_id, data = inf_smd)
lvl3_inf_rob = robust(lvl3_inf, cluster=study_id, clubSandwich = TRUE)

###
# chronic pain
###

nonchronic_smd = subset(full_smd, !(effect_id %in% c("Mohammad et al., 2019", "Gungormus et al., 2024")))

#Reestimate variance-covariance matrix
Vnonchronic = vcalc(vi=vi, 
                    cluster = study_id, 
                    subgroup = subgroup, 
                    type = type, 
                    time1 = time1, 
                    time2 = time2, 
                    grp1 = grp1, 
                    grp2 = grp2, 
                    w1 = n_c, 
                    w2 = n_e, 
                    rho = 0.5, 
                    phi = 0.9, 
                    data = nonchronic_smd)

#Re-estimate multilevel (three-level) model
lvl3_nonchronic = rma.mv(yi, 
                         Vnonchronic, 
                         random = ~ 1 | study_id/es_id, 
                         data = nonchronic_smd)
lvl3_rob_nonchronic = robust(lvl3_nonchronic, cluster=study_id, clubSandwich = TRUE)

####
# create density plots
####

### create custom function
double_density_rug = function(
    data1, data2,
    label1 = "Subset of Studies", label2 = "All Studies",
    colors_fill = c("#88CCEE", "#DDCC77"),
    colors_line = c("#66AACC", "#AA9944"),
    vline_x = c(0),
    vline_linetypes = c("dotted"),
    vline_colors = c("#CC6677"),
    vline_labels = NULL
) {
  
  df1 = data.frame(effect = data1$yi, source = label1)
  df2 = data.frame(effect = data2$yi, source = label2)
  df_combined = rbind(df1, df2)
  
  rug_height = 0.05
  rug_spacing = 0.05
  
  y1_start = -1.5 * rug_spacing - 1.5 * rug_height
  y1_end = -1.5 * rug_spacing - 0.5 * rug_height
  y2_start = -0.5 * rug_spacing - rug_height
  y2_end = -0.5 * rug_spacing
  
  p = ggplot(df_combined, aes(x = effect, fill = source, color = source)) +
    geom_density(alpha = 0.5) +
    
    geom_segment(data = df2, aes(x = effect, xend = effect, y = y2_start, yend = y2_end),
                 inherit.aes = FALSE, size = 0.6, alpha = 0.8, color = colors_line[2]) +
    geom_segment(data = df1, aes(x = effect, xend = effect, y = y1_start, yend = y1_end),
                 inherit.aes = FALSE, size = 0.6, alpha = 0.8, color = colors_line[1]) +
    
    geom_vline(xintercept = vline_x, linetype = vline_linetypes, color = vline_colors) +
    
    scale_fill_manual(values = setNames(colors_fill, c(label1, label2))) +
    scale_color_manual(values = setNames(colors_line, c(label1, label2))) +
    
    labs(
      x = "Effect Size", y = "Density",
      fill = "Model", color = "Model") +
    
    coord_cartesian(ylim = c(y1_start - 0.01, NA)) +
    theme_minimal() +
    theme(panel.grid.major = element_blank(),
          panel.grid.minor = element_blank(),
          legend.position = "none")
  
  return(p)
}

# Full vs. CI model
double_density_rug(
  data1 = out_ci_smd, data2 = full_smd,
  label1 = "Subset of Studies", label2 = "All Studies",
  colors_fill = c("#88CCEE", "#DDCC77"),
  colors_line = c("#66AACC", "#AA9944"),
  vline_x = c(0, lvl3_out_ci_rob$b, lvl3_rob$b),
  vline_linetypes = c("dotted", "dashed", "dashed"),
  vline_colors = c("#CC6677", "#66AACC", "#AA9944")
)

# Full vs. studentized model
double_density_rug(
  data1 = out_stud_smd, data2 = full_smd,
  label1 = "Subset of Studies", label2 = "All Studies",
  colors_fill = c("#88CCEE", "#DDCC77"),
  colors_line = c("#66AACC", "#AA9944"),
  vline_x = c(0, lvl3_out_stud_rob$b, lvl3_rob$b),
  vline_linetypes = c("dotted", "dashed", "dashed"),
  vline_colors = c("#CC6677", "#66AACC", "#AA9944")
)

# Full vs. influential model
double_density_rug(
  data1 = inf_smd, data2 = full_smd,
  label1 = "Subset of Studies", label2 = "All Studies",
  colors_fill = c("#88CCEE", "#DDCC77"),
  colors_line = c("#66AACC", "#AA9944"),
  vline_x = c(0, lvl3_inf_rob$b, lvl3_rob$b),
  vline_linetypes = c("dotted", "dashed", "dashed"),
  vline_colors = c("#CC6677", "#66AACC", "#AA9944")
)

# Full vs. chronic model
double_density_rug(
  data1 = nonchronic_smd, data2 = full_smd,
  label1 = "Subset of Studies", label2 = "All Studies",
  colors_fill = c("#88CCEE", "#DDCC77"),
  colors_line = c("#66AACC", "#AA9944"),
  vline_x = c(0, lvl3_rob_nonchronic$b, lvl3_rob$b),
  vline_linetypes = c("dotted", "dashed", "dashed"),
  vline_colors = c("#CC6677", "#66AACC", "#AA9944")
)
