# Supplementary material for: Nature exposure reduces self-reported pain: a systematic review and meta-analysis
Source: Nat Ment Health. 2026 Jan 6;4(1):165–80. doi: 10.1038/s44220-025-00569-2 (PMC12789040; doi:10.1038/s44220-025-00569-2)
Supplement: Supplementary file 8 — Source data for Figs. 2–4, and Supplementary Figs. 1–2. [file 44220_2025_569_MOESM8_ESM.csv]

effect_id	study_id	d1	d2	d3	d4	d5	overall	es_id	design	year	n_c	mean_c_pre	sd_c_pre	mean_c_post	sd_c_post	n_e	mean_e_pre	sd_e_pre	mean_e_post	sd_e_post	subgroup	type	time1	time2	grp1	grp2	context	outcome	pure	control	interactive	immersive	yi	vi	inter	immer	sei	sei_centered	year_centered	upperci	lowerci	outlier_ci	outlier_stud
Miller et al., 1992	1	2	1	1	3	2	high concern	1	pre-post	1992	8	2.75	0.37	3.12	0.39	9	2.63	0.33	2.46	0.42	1	1	1	1	e	c	medical	scale	confounded	non-matched	passive	2	1.353	0.109	passive attending	two	0.33015148	1.06465279	-3.535508735	2.000096902	0.705903098	TRUE	FALSE
Lembo et al., 1998, aud	2	2	1	1	3	2	high concern	2	between	1998	12	10.8	5.54	NA	NA	12	9.5	4.5	NA	NA	1	1	1	1	e1	c	medical	scale	non-confounded	non-matched	passive	1	0.249	0.168	passive attending	one	0.409878031	1.750778615	-2.702262814	1.05236094	-0.55436094	FALSE	FALSE
Lembo et al., 1998, audvis	2	2	1	1	3	2	high concern	3	between	1998	12	10.8	5.54	NA	NA	13	7.1	5.05	NA	NA	1	1	1	1	e2	c	medical	scale	non-confounded	non-matched	passive	2	0.676	0.169	passive attending	two	0.411096096	1.761261271	-2.702262814	1.481748348	-0.129748348	FALSE	FALSE
Tse et al., 2002a, thresh	3	2	1	1	2	2	some concern	4	within	2002	46	109	84	NA	NA	46	145	120	NA	NA	1	1	1	2	e	e	experimental	tretol	non-confounded	non-matched	passive	1	0.342	0.006	passive attending	one	0.077459667	-1.110010209	-2.146765533	0.493820947	0.190179053	FALSE	FALSE
Tse et al., 2002a, toler	3	2	1	1	2	2	some concern	5	within	2002	46	310	121	NA	NA	46	393	143	NA	NA	1	2	1	2	e	e	experimental	tretol	non-confounded	non-matched	passive	1	0.617	0.008	passive attending	one	0.089442719	-1.006884193	-2.146765533	0.792307729	0.441692271	FALSE	FALSE
Tse et al., 2002b, thresh	4	2	1	1	2	2	some concern	6	within	2002	72	123	75	NA	NA	72	187	91	NA	NA	1	1	1	2	e	e	experimental	tretol	non-confounded	non-matched	passive	1	0.76	0.006	passive attending	one	0.077459667	-1.110010209	-2.146765533	0.911820947	0.608179053	FALSE	FALSE
Tse et al., 2002b, toler	4	2	1	1	2	2	some concern	7	within	2002	72	271	113	NA	NA	72	380	133	NA	NA	1	2	1	2	e	e	experimental	tretol	non-confounded	non-matched	passive	1	0.875	0.008	passive attending	one	0.089442719	-1.006884193	-2.146765533	1.050307729	0.699692271	TRUE	FALSE
Diette et al., 2003	5	1	1	1	3	3	high concern	8	between	2003	39	NA	NA	NA	NA	41	NA	NA	NA	NA	1	1	1	1	e	c	medical	scale	non-confounded	non-matched	passive	2	0.852	0.055	passive attending	two	0.234520788	0.241656091	-2.007891213	1.311660744	0.392339256	FALSE	FALSE
Hoffman et al., 2004	6	2	1	1	2	2	some concern	9	within	2004	8	7.4	0.96	NA	NA	8	4.97	1.37	NA	NA	1	1	1	2	e	e	experimental	scale	confounded	non-matched	manipulate	3	1.847	0.218	active manipulation	three	0.466904701	2.241549522	-1.869016892	2.762133214	0.931866786	TRUE	FALSE
Lee et al., 2004, audvis	7	2	1	1	3	2	high concern	10	between	2004	53	7	2.4	NA	NA	52	5.1	2.5	NA	NA	1	1	1	1	e1	c	medical	scale	confounded	non-matched	passive	2	0.77	0.041	passive attending	two	0.202484567	-0.034047276	-1.869016892	1.166869752	0.373130248	FALSE	FALSE
Lee et al., 2004, vis	7	2	1	1	3	2	high concern	11	between	2004	53	7	2.4	NA	NA	52	6.2	2.2	NA	NA	1	1	1	1	e2	c	medical	scale	non-confounded	non-matched	passive	1	0.345	0.039	passive attending	one	0.197484177	-0.077080584	-1.869016892	0.732068986	-0.042068986	FALSE	FALSE
Hoffman et al., 2007	8	2	1	1	2	2	some concern	12	within	2007	9	8.28	0.83	NA	NA	9	5.94	2.21	NA	NA	1	1	1	2	e	e	experimental	scale	confounded	non-matched	manipulate	3	1.279	0.104	active manipulation	three	0.32249031	0.998720841	-1.452393932	1.911081007	0.646918993	FALSE	FALSE
Furman et al., 2009, movie	9	1	1	1	2	2	some concern	13	within	2009	38	3.13	2.3	NA	NA	38	2.16	2.1	NA	NA	1	1	1	2	e	e	medical	scale	confounded	matched	move	2	0.432	0.007	active navigation	two	0.083666003	-1.056598552	-1.174645292	0.595985365	0.268014635	FALSE	FALSE
Furman et al., 2009, tau	9	1	1	1	2	2	some concern	14	within	2009	38	4.29	2.4	NA	NA	38	2.16	2.1	NA	NA	1	1	1	3	e	e	medical	scale	confounded	non-matched	move	2	0.927	0.015	active navigation	two	0.122474487	-0.722613156	-1.174645292	1.167049995	0.686950005	FALSE	FALSE
Nikolajsen et al., 2009, tau	10	1	1	1	3	2	high concern	15	between	2009	18	2.19	1.56	NA	NA	19	5.91	2.58	NA	NA	1	1	1	1	e	c	medical	scale	confounded	non-matched	passive	2	-1.696	0.147	passive attending	two	0.38340579	1.522958802	-1.174645292	-0.944524651	-2.447475349	TRUE	TRUE
Lechtzin et al., 2010, tau	11	1	1	1	2	1	some concern	16	between	2010	37	5.14	2.3	NA	NA	44	4.86	2.8	NA	NA	1	1	1	1	e	c1	medical	scale	non-confounded	non-matched	passive	2	0.107	0.05	passive attending	two	0.223606798	0.14773041	-1.035770971	0.545269324	-0.331269324	FALSE	FALSE
Lechtzin et al., 2010, urban	11	1	1	1	2	1	some concern	17	between	2010	39	4.45	2.5	NA	NA	44	4.86	2.8	NA	NA	1	1	1	1	e	c2	medical	scale	non-confounded	matched	passive	2	-0.153	0.049	passive attending	two	0.221359436	0.128389641	-1.035770971	0.280864495	-0.586864495	TRUE	FALSE
Maani et al., 2011	12	2	1	1	3	2	high concern	18	within	2011	12	6.25	1.25	NA	NA	12	4.5	2.46	NA	NA	1	1	1	2	e	e	medical	scale	confounded	non-matched	manipulate	3	0.84	0.043	active manipulation	three	0.207364414	0.007948628	-0.896896651	1.246434251	0.433565749	FALSE	FALSE
Garza Villareal et al., 2012, rain	13	2	1	1	2	2	some concern	19	within	2012	48	61.27	16.47	NA	NA	48	58.15	16.92	NA	NA	1	1	1	2	e	e	experimental	scale	non-confounded	matched	passive	1	0.184	0.004	passive attending	one	0.063245553	-1.232336717	-0.758022331	0.307961284	0.060038716	TRUE	FALSE
Garza Villareal et al., 2012, water	13	2	1	1	2	2	some concern	20	within	2012	48	61.27	16.47	NA	NA	48	56.96	17.18	NA	NA	1	1	1	3	e	e	experimental	scale	non-confounded	matched	passive	1	0.252	0.005	passive attending	one	0.070710678	-1.168091934	-0.758022331	0.390592929	0.113407071	FALSE	FALSE
de Tommaso et al., 2013, chronic	14	2	1	1	2	2	some concern	21	within	2013	16	31.5	23.3	NA	NA	16	29.3	22.3	NA	NA	1	1	1	2	e	e	experimental	scale	confounded	matched	look	1	0.092	0.013	active attending	one	0.114017543	-0.795393529	-0.619148011	0.315474383	-0.131474383	TRUE	FALSE
de Tommaso et al., 2013, healthy	14	2	1	1	2	2	some concern	22	within	2013	16	30.5	13.5	NA	NA	16	34.5	18.5	NA	NA	2	1	1	2	e	e	experimental	scale	confounded	matched	look	1	-0.236	0.014	active attending	one	0.118321596	-0.758352895	-0.619148011	-0.004089673	-0.467910327	TRUE	FALSE
Saadatmand et al., 2015	15	2	1	1	2	2	some concern	23	pre-post	2015	30	4.43	1.13	4.66	0.95	30	4.6	1.13	3.9	1.02	1	1	1	1	e	c	medical	scale	non-confounded	non-matched	passive	1	0.802	0.02	passive attending	one	0.141421356	-0.559556606	-0.34139937	1.079185858	0.524814142	FALSE	FALSE
Ebrahimi et al., 2017, 2D	16	2	1	1	3	2	high concern	24	between	2017	20	5.85	1.72	NA	NA	20	5.15	1.98	NA	NA	1	1	1	1	e1	c	medical	scale	non-confounded	NA	passive	2	0.37	0.102	passive attending	two	0.319374388	0.971905254	-0.06365073	0.995973801	-0.255973801	FALSE	FALSE
Ebrahimi et al., 2017, VR	16	2	1	1	3	2	high concern	25	between	2017	20	5.85	1.72	NA	NA	20	5.45	1.98	NA	NA	1	1	1	1	e2	c	medical	scale	non-confounded	NA	look	2	0.211	0.101	active attending	two	0.317804972	0.95839887	-0.06365073	0.833897744	-0.411897744	FALSE	FALSE
McSherry et al., 2017	17	1	2	1	3	2	high concern	26	pre-post	2017	15	6.3	2.6	5.7	2.6	15	6.9	2.4	5.8	2.9	1	1	1	2	e	e	medical	scale	confounded	non-matched	manipulate	3	0.215	0.035	active manipulation	three	0.187082869	-0.166594121	-0.06365073	0.581682424	-0.151682424	FALSE	FALSE
Yildirim et al., 2017, affirm	18	2	1	1	2	2	some concern	27	between	2017	35	0.66	1.73	NA	NA	35	0.66	1.349	NA	NA	1	1	1	1	e	c1	medical	scale	non-confounded	matched	passive	1	0	0.057	passive attending	one	0.238746728	0.278024482	-0.06365073	0.467943586	-0.467943586	FALSE	FALSE
Yildirim et al., 2017, tau	18	2	1	1	2	2	some concern	28	between	2017	35	1.31	2.22	NA	NA	35	0.66	1.349	NA	NA	1	1	1	1	e	c2	medical	scale	non-confounded	non-matched	passive	1	0.35	0.058	passive attending	one	0.240831892	0.29596938	-0.06365073	0.822030507	-0.122030507	FALSE	FALSE
Emami et al., 2018	19	3	1	1	1	3	high concern	29	between	2018	40	1.9	0.63	NA	NA	40	1.45	0.5	NA	NA	1	1	1	1	e	c	medical	scale	non-confounded	matched	passive	1	0.784	0.054	passive attending	one	0.232379001	0.223223894	0.07522359	1.239462842	0.328537158	FALSE	FALSE
Nielsen et al., 2018, music	20	1	1	1	2	2	some concern	30	between	2018	56	7.6	13.6	NA	NA	70	7	14	NA	NA	1	1	1	1	e	c1	medical	scale	non-confounded	matched	passive	1	0.043	0.032	passive attending	one	0.178885438	-0.237141124	0.07522359	0.393615459	-0.307615459	FALSE	FALSE
Nielsen et al., 2018, tau	20	1	1	1	2	2	some concern	31	between	2018	41	8.8	14.3	NA	NA	70	7	14	NA	NA	1	1	1	1	e	c2	medical	scale	non-confounded	non-matched	passive	1	0.127	0.039	passive attending	one	0.197484177	-0.077080584	0.07522359	0.514068986	-0.260068986	FALSE	FALSE
Schmidt et al., 2018	21	1	1	1	1	2	some concern	32	within	2018	28	60.34	14.31	NA	NA	28	59.6	12.975	NA	NA	1	1	1	2	e	e	experimental	scale	non-confounded	non-matched	passive	1	0.053	0.007	passive attending	one	0.083666003	-1.056598552	0.07522359	0.216985365	-0.110985365	TRUE	FALSE
Soltani et al., 2018	22	2	2	2	3	2	high concern	33	within	2018	39	64.4	28.3	NA	NA	39	52.9	27.8	NA	NA	1	1	1	2	e	e	medical	scale	confounded	non-matched	manipulate	3	0.403	0.007	active manipulation	three	0.083666003	-1.056598552	0.07522359	0.566985365	0.239014635	FALSE	FALSE
Tanja Dijkstra et al., 2018, exp1 active	23	1	1	1	2	2	some concern	34	between	2018	28	7.68	1.72	NA	NA	29	6.59	2.15	NA	NA	1	1	1	1	e1	c	experimental	scale	non-confounded	non-matched	move	2	0.551	0.073	active navigation	two	0.270185122	0.548582959	0.07522359	1.080562839	0.021437161	FALSE	FALSE
Tanja Dijkstra et al., 2018, exp1 passive	23	1	1	1	2	2	some concern	35	between	2018	28	7.68	1.72	NA	NA	28	6.79	2.33	NA	NA	1	1	1	1	e2	c	experimental	scale	non-confounded	non-matched	look	1	0.429	0.073	active attending	one	0.270185122	0.548582959	0.07522359	0.958562839	-0.100562839	FALSE	FALSE
Tanja Dijkstra et al., 2018, exp2 control	23	1	1	1	2	2	some concern	36	between	2018	20	2.63	2.32	NA	NA	28	0.63	0.9	NA	NA	2	1	1	1	e	c1	medical	scale	non-confounded	non-matched	move	2	1.198	0.101	active navigation	two	0.317804972	0.95839887	0.07522359	1.820897744	0.575102256	FALSE	FALSE
Tanja Dijkstra et al., 2018, exp2 urban	23	1	1	1	2	2	some concern	37	between	2018	22	2.05	2.63	NA	NA	28	0.63	0.9	NA	NA	2	1	1	1	e	c2	medical	scale	non-confounded	matched	move	2	0.749	0.087	active navigation	two	0.294957624	0.761774845	0.07522359	1.327116943	0.170883057	FALSE	FALSE
Farzaneh et al., 2019, headphones	24	2	1	1	2	1	some concern	38	pre-post	2019	19	6.053	1.58	6.053	1.84	19	5.789	1.751	2.211	2.347	1	1	1	1	e	c1	medical	scale	non-confounded	non-matched	passive	1	1.957	0.122	passive attending	one	0.349284984	1.229315514	0.21409791	2.641598569	1.272401431	TRUE	FALSE
Farzaneh et al., 2019, tau	24	2	1	1	2	1	some concern	39	pre-post	2019	19	6.263	2.33	6.263	2.33	19	5.789	1.751	2.211	2.347	1	1	1	1	e	c2	medical	scale	non-confounded	non-matched	passive	1	1.957	0.122	passive attending	one	0.349284984	1.229315514	0.21409791	2.641598569	1.272401431	TRUE	FALSE
Mohammad et al., 2019	25	2	1	1	3	2	high concern	40	pre-post	2019	40	7.33	2.45	4.84	2.57	40	7.32	2.2	0.33	0.82	1	1	1	1	e	c	medical	scale	confounded	non-matched	manipulate	3	2.119	0.144	active manipulation	three	0.379473319	1.489115999	0.21409791	2.862767706	1.375232294	TRUE	TRUE
Colloca et al., 2020, opera thresh	26	2	1	1	2	2	some concern	41	within	2020	49	28.18	11.72	NA	NA	49	31.18	12.21	NA	NA	1	1	1	2	e	e	experimental	tretol	confounded	matched	move	2	0.247	0.005	active navigation	two	0.070710678	-1.168091934	0.35297223	0.385592929	0.108407071	FALSE	FALSE
Colloca et al., 2020, opera toler	26	2	1	1	2	2	some concern	42	within	2020	49	16.27	2.76	NA	NA	49	16.98	2.31	NA	NA	1	2	1	2	e	e	experimental	tretol	confounded	matched	move	2	0.275	0.005	active navigation	two	0.070710678	-1.168091934	0.35297223	0.413592929	0.136407071	FALSE	FALSE
Czub et al., 2020, tactile toler	27	2	1	1	2	2	some concern	43	within	2020	42	96.97	88.6	NA	NA	42	99.07	83.77	NA	NA	1	1	1	2	e	e	experimental	tretol	confounded	matched	manipulate	2	0.024	0.005	active manipulation	two	0.070710678	-1.168091934	0.35297223	0.162592929	-0.114592929	TRUE	FALSE
Czub et al., 2020, tau toler	27	2	1	1	2	2	some concern	44	within	2020	42	96.62	93.78	NA	NA	42	99.07	83.77	NA	NA	1	1	1	3	e	e	experimental	tretol	confounded	non-matched	manipulate	2	0.027	0.005	active manipulation	two	0.070710678	-1.168091934	0.35297223	0.165592929	-0.111592929	TRUE	FALSE
Lier et al., 2020, active	28	2	1	1	2	2	some concern	45	within	2020	29	5.59	1.35	NA	NA	29	3.17	1.54	NA	NA	1	1	1	2	e	e	experimental	scale	confounded	non-matched	manipulate	3	1.63	0.048	active manipulation	three	0.219089023	0.108850489	0.35297223	2.059414485	1.200585515	TRUE	FALSE
Lier et al., 2020, passive	28	2	1	1	2	2	some concern	46	within	2020	29	5.59	1.35	NA	NA	29	4.93	1.53	NA	NA	1	1	1	3	e	e	experimental	scale	non-confounded	non-matched	look	2	0.446	0.01	active attending	two	0.1	-0.916028348	0.35297223	0.642	0.25	FALSE	FALSE
Araújo et al., 2021	29	2	1	1	3	2	high concern	47	within	2021	17	8.12	2.81	NA	NA	17	1.12	0.69	NA	NA	1	1	1	2	e	e	medical	scale	non-confounded	non-matched	move	2	3.274	0.297	active navigation	two	0.544977064	2.913439425	0.491846551	4.342155045	2.205844955	TRUE	TRUE
Basak et al., 2021, illusion	30	2	1	1	2	1	some concern	48	between	2021	30	4.42	2.62	NA	NA	30	4.93	3.06	NA	NA	1	1	1	1	e	c1	medical	scale	non-confounded	matched	NA	1	-0.177	0.067	NA	one	0.258843582	0.450977793	0.491846551	0.330333421	-0.684333421	TRUE	FALSE
Basak et al., 2021, tau	30	2	1	1	2	1	some concern	49	between	2021	31	6.67	2.17	NA	NA	30	4.93	3.06	NA	NA	1	1	1	1	e	c2	medical	scale	non-confounded	non-matched	NA	1	0.649	0.069	NA	one	0.262678511	0.483981147	0.491846551	1.163849881	0.134150119	FALSE	FALSE
Cakir et al., 2021	31	1	1	1	3	2	high concern	50	between	2021	30	3.76	2.11	NA	NA	30	2.76	1.25	NA	NA	1	1	1	1	e	c	medical	scale	confounded	non-matched	look	2	0.569	0.069	active attending	two	0.262678511	0.483981147	0.491846551	1.083849881	0.054150119	FALSE	FALSE
Deo et al., 2021	32	1	1	1	3	1	high concern	51	between	2021	20	7.85	2.56	NA	NA	20	5.65	2.41	NA	NA	1	1	1	1	e	c	medical	scale	confounded	non-matched	look	2	0.867	0.109	active attending	two	0.33015148	1.06465279	0.491846551	1.514096902	0.219903098	FALSE	FALSE
Dings et al., 2021, 2D	33	3	1	1	3	2	high concern	52	between	2021	61	3.3	4.31	NA	NA	43	4.82	8.23	NA	NA	1	1	1	1	e1	c	medical	scale	non-confounded	non-matched	passive	1	-0.242	0.04	passive attending	one	0.2	-0.055429435	0.491846551	0.15	-0.634	TRUE	FALSE
Dings et al., 2021, VR	33	3	1	1	3	2	high concern	53	between	2021	61	3.3	4.31	NA	NA	37	4.06	6.72	NA	NA	1	1	1	1	e2	c	medical	scale	confounded	non-matched	look	1	-0.141	0.044	active attending	one	0.20976177	0.028580248	0.491846551	0.270133068	-0.552133068	TRUE	FALSE
Karaman et al., 2021	34	2	1	1	3	2	high concern	54	between	2021	30	6.33	2.24	NA	NA	30	2.86	1.22	NA	NA	1	1	1	1	e	c	medical	scale	confounded	non-matched	look	2	1.899	0.097	active attending	two	0.31144823	0.903692821	0.491846551	2.509438531	1.288561469	TRUE	FALSE
Li et al., 2021, thresh 2D	35	1	1	1	2	2	some concern	55	within	2021	24	4.54	2.27	NA	NA	24	4.63	2.19	NA	NA	1	1	1	2	e	e	experimental	tretol	non-confounded	non-matched	passive	1	0.039	0.008	passive attending	one	0.089442719	-1.006884193	0.491846551	0.214307729	-0.136307729	TRUE	FALSE
Li et al., 2021, thresh green	35	1	1	1	2	2	some concern	56	within	2021	24	4.54	2.27	NA	NA	24	5.56	2.62	NA	NA	1	1	1	3	e	e	experimental	tretol	non-confounded	non-matched	passive	1	0.404	0.011	passive attending	one	0.104880885	-0.874023506	0.491846551	0.609566534	0.198433466	FALSE	FALSE
Li et al., 2021, toler 2D	35	1	1	1	2	2	some concern	57	within	2021	24	9.08	4.02	NA	NA	24	8.67	3.46	NA	NA	1	2	1	2	e	e	experimental	tretol	non-confounded	non-matched	manipulate	4	-0.106	0.009	active manipulation	outdoors	0.09486833	-0.960191446	0.491846551	0.079941926	-0.291941926	TRUE	FALSE
Li et al., 2021, toler green	35	1	1	1	2	2	some concern	58	within	2021	24	9.08	4.02	NA	NA	24	11.42	3.48	NA	NA	1	2	1	3	e	e	experimental	tretol	non-confounded	non-matched	manipulate	4	0.604	0.015	active manipulation	outdoors	0.122474487	-0.722613156	0.491846551	0.844049995	0.363950005	FALSE	FALSE
Luczak et al., 2021	36	2	1	1	3	2	high concern	59	between	2021	51	5.1	2.6	NA	NA	52	4.3	2.2	NA	NA	1	1	1	1	e	c	medical	scale	non-confounded	non-matched	look	2	0.33	0.039	active attending	two	0.197484177	-0.077080584	0.491846551	0.717068986	-0.057068986	FALSE	FALSE
Melcer et al., 2021	37	2	1	2	3	1	high concern	60	between	2021	30	3.8	1.7	NA	NA	30	2.5	1.5	NA	NA	1	1	1	1	e	c	medical	scale	non-confounded	non-matched	NA	1	0.8	0.072	NA	one	0.268328157	0.532601944	0.491846551	1.325923188	0.274076812	FALSE	FALSE
Momenyan et al., 2021	38	2	2	3	3	1	high concern	61	pre-post	2021	24	5.29	1.04	6.16	1.37	24	4.95	1.08	5.2	1.64	1	1	1	1	e	c	medical	scale	non-confounded	non-matched	look	2	0.585	0.031	active attending	two	0.176068169	-0.261386516	0.491846551	0.93009361	0.23990639	FALSE	FALSE
Verzwyvelt et al., 2021, greenroom	39	2	1	1	3	2	high concern	62	pre-post	2021	33	0.4	1.6	0.1	0.5	33	0.5	1.9	0.3	1.2	1	1	1	2	e	e	medical	scale	confounded	non-matched	manipulate	1	-0.08	0.013	active manipulation	one	0.114017543	-0.795393529	0.491846551	0.143474383	-0.303474383	TRUE	FALSE
Verzwyvelt et al., 2021, VR	39	2	1	1	3	2	high concern	63	pre-post	2021	33	0.4	1.6	0.1	0.5	33	0.4	1.2	0.7	1.9	1	1	1	3	e	e	medical	scale	non-confounded	non-matched	move	2	-0.427	0.014	active navigation	two	0.118321596	-0.758352895	0.491846551	-0.195089673	-0.658910327	TRUE	FALSE
Fouks et al., 2022	40	1	1	1	3	1	high concern	64	between	2022	38	5.72	3.96	NA	NA	44	6.17	4.85	NA	NA	1	1	1	1	e	c	medical	scale	confounded	non-matched	look	3	-0.1	0.049	active attending	three	0.221359436	0.128389641	0.630720871	0.333864495	-0.533864495	TRUE	FALSE
Genc et al., 2022, ball	41	2	1	1	2	2	some concern	65	pre-post	2022	32	0.06	0.24	5.87	1.33	32	0.03	0.17	5.18	1.02	1	1	1	1	e	c1	medical	scale	non-confounded	matched	look	1	0.575	0.065	active attending	one	0.254950976	0.417478064	0.630720871	1.074703912	0.075296088	FALSE	FALSE
Genc et al., 2022, tau	41	2	1	1	2	2	some concern	66	pre-post	2022	32	0.06	0.24	6.84	1.39	32	0.03	0.17	5.18	1.02	1	1	1	1	e	c2	medical	scale	non-confounded	non-matched	look	1	1.345	0.077	active attending	one	0.277488739	0.611437806	0.630720871	1.888877927	0.801122073	TRUE	FALSE
Ketsuwan et al., 2022	42	1	1	1	3	1	high concern	67	between	2022	135	2.2	2.7	NA	NA	135	2	2.4	NA	NA	1	1	1	1	e	c	medical	scale	confounded	non-matched	look	2	0.078	0.015	active attending	two	0.122474487	-0.722613156	0.630720871	0.318049995	-0.162049995	TRUE	FALSE
Liu et al., 2022	43	1	1	1	2	1	some concern	68	between	2022	59	6.89	1.46	NA	NA	58	5.13	1.37	NA	NA	1	1	1	1	e	c	medical	scale	confounded	non-matched	NA	2	1.235	0.041	NA	two	0.202484567	-0.034047276	0.630720871	1.631869752	0.838130248	TRUE	FALSE
Perdue et al., 2022	44	1	1	1	2	1	some concern	69	between	2022	28	7.28	7.55	NA	NA	31	7.09	7.25	NA	NA	1	1	1	1	e	c	medical	scale	non-confounded	non-matched	manipulate	3	0.025	0.068	active manipulation	three	0.260768096	0.46754014	0.630720871	0.536105469	-0.486105469	FALSE	FALSE
Yesilot et al., 2022	45	2	1	1	3	2	high concern	70	pre-post	2022	55	7.18	1.78	6.47	1.83	55	7.11	1.76	5.04	1.95	1	1	1	1	e	c	medical	scale	confounded	non-matched	NA	2	0.766	0.021	NA	two	0.144913767	-0.529500953	0.630720871	1.050030984	0.481969016	FALSE	FALSE
Abbasnia et al., 2023, edu	46	2	1	1	2	1	some concern	71	pre-post	2023	49	6.34	1.66	5.63	1.81	49	6.55	1.83	6.02	1.95	1	1	1	1	e	c1	medical	scale	non-confounded	matched	look	1	-0.136	0.011	active attending	one	0.104880885	-0.874023506	0.769595191	0.069566534	-0.341566534	TRUE	FALSE
Abbasnia et al., 2023, tau	46	2	1	1	2	1	some concern	72	pre-post	2023	47	8.15	1.22	6.51	1.11	49	6.55	1.83	6.02	1.95	1	1	1	1	e	c2	medical	scale	non-confounded	non-matched	look	1	-1.037	0.028	active attending	one	0.167332005	-0.336569842	0.769595191	-0.70902927	-1.36497073	TRUE	TRUE
Bi et al., 2023	47	2	1	1	2	2	some concern	73	pre-post	2023	32	4.79	1.81	5.07	1.77	32	5.2	1.65	5.02	1.65	1	1	1	2	e	e	experimental	scale	confounded	NA	manipulate	3	0.257	0.013	active manipulation	three	0.114017543	-0.795393529	0.769595191	0.480474383	0.033525617	FALSE	FALSE
Cakir & Evirgen, 2023, ball	48	1	1	1	2	1	some concern	74	between	2023	30	4.36	1.56	NA	NA	30	3.2	1.06	NA	NA	1	1	1	1	e	c1	medical	scale	confounded	matched	look	2	0.858	0.073	active attending	two	0.270185122	0.548582959	0.769595191	1.387562839	0.328437161	FALSE	FALSE
Cakir & Evirgen, 2023, music	48	1	1	1	2	1	some concern	75	between	2023	30	2.76	1.5	NA	NA	30	3.2	1.06	NA	NA	1	1	1	1	e	c2	medical	scale	confounded	matched	look	2	-0.334	0.068	active attending	two	0.260768096	0.46754014	0.769595191	0.177105469	-0.845105469	TRUE	FALSE
Cakir & Evirgen, 2023, tau	48	1	1	1	2	1	some concern	76	between	2023	30	4.1	1.95	NA	NA	30	3.2	1.06	NA	NA	1	1	1	1	e	c3	medical	scale	confounded	non-matched	look	2	0.566	0.069	active attending	two	0.262678511	0.483981147	0.769595191	1.080849881	0.051150119	FALSE	FALSE
Demirci et al., 2023	49	1	1	1	2	2	some concern	77	pre-post	2023	25	1.5	2.35	2.16	3.13	25	1.33	2.35	1.3	3.06	1	1	1	1	e	c	medical	scale	confounded	matched	passive	2	0.284	0.017	passive attending	two	0.130384048	-0.65454356	0.769595191	0.539552734	0.028447266	FALSE	FALSE
Girishan Prabhu et al., 2023, post2D	50	2	1	1	3	2	high concern	78	pre-post	2023	8	4.5	1.4	4.3	1	10	4.3	0.9	3.6	0.7	1	1	1	1	e1	c	medical	scale	confounded	non-matched	manipulate	2	0.584	0.071	active manipulation	two	0.266458252	0.516509558	0.769595191	1.106258174	0.061741826	FALSE	FALSE
Girishan Prabhu et al., 2023, postVR	50	2	1	1	3	2	high concern	79	pre-post	2023	8	4.5	1.4	4.3	1	8	4.3	1.1	2.8	1	1	1	1	1	e2	c	medical	scale	confounded	non-matched	manipulate	2	1.084	0.143	active manipulation	two	0.378153408	1.477756858	0.769595191	1.82518068	0.34281932	FALSE	FALSE
Gullo et al., 2023	51	1	1	1	3	1	high concern	80	between	2023	50	2.62	2.42	NA	NA	50	2.04	1.82	NA	NA	1	1	1	1	e	c	medical	scale	confounded	non-matched	manipulate	2	0.269	0.04	active manipulation	two	0.2	-0.055429435	0.769595191	0.661	-0.123	FALSE	FALSE
Li et al., 2023, exp12D	52	2	1	1	2	2	some concern	81	within	2023	31	5.22	0.82	NA	NA	31	4.77	0.94	NA	NA	1	1	1	2	e	e	experimental	scale	confounded	non-matched	manipulate	3	0.499	0.01	active manipulation	three	0.1	-0.916028348	0.769595191	0.695	0.303	FALSE	FALSE
Li et al., 2023, exp1VR	52	2	1	1	2	2	some concern	82	within	2023	31	5.22	0.82	NA	NA	31	3.93	0.84	NA	NA	1	1	1	3	e	e	experimental	scale	confounded	non-matched	manipulate	3	1.519	0.04	active manipulation	three	0.2	-0.055429435	0.769595191	1.911	1.127	TRUE	FALSE
Li et al., 2023, exp22D	52	2	1	1	2	2	some concern	83	within	2023	24	4.69	0.91	NA	NA	24	4.37	0.71	NA	NA	2	1	1	2	e	e	experimental	scale	confounded	non-matched	manipulate	3	0.38	0.011	active manipulation	three	0.104880885	-0.874023506	0.769595191	0.585566534	0.174433466	FALSE	FALSE
Li et al., 2023, exp2VR	52	2	1	1	2	2	some concern	84	within	2023	24	4.69	0.91	NA	NA	24	3.64	0.88	NA	NA	2	1	1	3	e	e	experimental	scale	confounded	non-matched	manipulate	3	1.138	0.033	active manipulation	three	0.181659021	-0.213271699	0.769595191	1.494051682	0.781948318	TRUE	FALSE
Morris et al., 2023, 2D	53	2	1	2	2	1	some concern	85	pre-post	2023	48	5.33	2.68	4.13	2.82	48	4.89	2.8	4.69	2.59	1	1	1	2	e	e	medical	scale	confounded	non-matched	move	2	-0.37	0.01	active navigation	two	0.1	-0.916028348	0.769595191	-0.174	-0.566	TRUE	FALSE
Morris et al., 2023, VR	53	2	1	2	2	1	some concern	86	pre-post	2023	48	5.33	2.68	4.13	2.82	48	5.51	2.58	4.54	2.52	1	1	1	3	e	e	medical	scale	confounded	non-matched	move	2	-0.071	0.012	active navigation	two	0.109544512	-0.833888386	0.769595191	0.143707243	-0.285707243	TRUE	FALSE
Pelazas Hernández et al., 2023	54	1	1	3	3	1	high concern	87	between	2023	72	3.972	0.519	NA	NA	82	2.451	1.173	NA	NA	1	1	1	1	e	c	medical	scale	confounded	non-matched	manipulate	3	1.633	0.035	active manipulation	three	0.187082869	-0.166594121	0.769595191	1.999682424	1.266317576	TRUE	FALSE
Perenic et al., 2023	55	3	1	1	3	2	high concern	88	between	2023	78	3.4	2.5	NA	NA	75	2.9	2.3	NA	NA	1	1	1	1	e	c	medical	scale	confounded	non-matched	look	2	0.207	0.026	active attending	two	0.161245155	-0.38895321	0.769595191	0.523040504	-0.109040504	FALSE	FALSE
Sewell et al., 2023	56	1	1	1	3	1	high concern	89	pre-post	2023	42	2.5	2.8	4.24	3.07	41	2.4	2.9	3.73	2.39	1	1	1	1	e	c	medical	scale	confounded	non-matched	manipulate	3	0.16	0.017	active manipulation	three	0.130384048	-0.65454356	0.769595191	0.415552734	-0.095552734	FALSE	FALSE
Singh et al., 2023, peri	57	2	1	1	3	1	high concern	90	between	2023	49	5.41	2.47	NA	NA	50	5.51	2.69	NA	NA	1	1	1	1	e	c	medical	scale	non-confounded	non-matched	NA	1	-0.038	0.04	NA	one	0.2	-0.055429435	0.769595191	0.354	-0.43	TRUE	FALSE
Sooriyaghandan et al., 2023	58	2	1	1	3	1	high concern	91	pre-post	2023	40	0.25	0.67	1.55	1.61	40	0.78	1.83	1.38	1.9	1	1	1	1	e	c	medical	scale	confounded	non-matched	look	2	1.581	0.057	active attending	two	0.238746728	0.278024482	0.769595191	2.048943586	1.113056414	TRUE	FALSE
Yamashita et al., 2023, game thresh	59	2	1	1	2	3	high concern	92	within	2023	46	9.36	3.3	NA	NA	46	8.32	1.8	NA	NA	1	1	1	2	e	e	experimental	tretol	confounded	matched	passive	2	-0.385	0.006	passive attending	two	0.077459667	-1.110010209	0.769595191	-0.233179053	-0.536820947	TRUE	FALSE
Yamashita et al., 2023, tau thresh	59	2	1	1	2	3	high concern	93	within	2023	46	8.13	1.73	NA	NA	46	8.32	1.8	NA	NA	1	1	1	3	e	e	experimental	tretol	confounded	non-matched	passive	2	0.106	0.004	passive attending	two	0.063245553	-1.232336717	0.769595191	0.229961284	-0.017961284	TRUE	FALSE
Yilmaz et al., 2023	60	2	1	2	3	1	high concern	94	pre-post	2023	22	0.39	0.66	3.57	1.7	22	0.48	0.98	1.71	1.06	1	1	1	1	e	c	medical	scale	confounded	non-matched	look	2	3.434	0.542	active attending	two	0.736206493	4.559157812	0.769595191	4.876964726	1.991035274	TRUE	TRUE
Girishan Prabhu et al., 2024	61	2	1	1	3	1	high concern	95	pre-post	2024	29	0.6	1.5	0.8	1.4	29	1	2	1	1.8	1	1	1	1	e	c	medical	scale	non-confounded	non-matched	look	2	0.13	0.014	active attending	two	0.118321596	-0.758352895	0.908469511	0.361910327	-0.101910327	TRUE	FALSE
Gungormus et al., 2024	62	1	1	1	2	1	some concern	96	pre-post	2024	21	8.07	2.21	7.95	1.95	21	8.29	1.2	6.79	2.53	1	1	1	1	e	c	medical	scale	non-confounded	matched	manipulate	4	1.15	0.054	active manipulation	outdoors	0.232379001	0.223223894	0.908469511	1.605462842	0.694537158	FALSE	FALSE
